# Supplementary material for: Transposable elements in individual genotypes of Drosophila simulans
Source: Ecol Evol. 2020 Mar 13;10(7):3402–12. doi: 10.1002/ece3.6134 (PMC7141027; doi:10.1002/ece3.6134)
Supplement: Supplementary file 2 — TableS1 [file ECE3-10-3402-s002.csv]

Element	SRR3585384.1	SRR3585385	SRR3585387.1	SRR3585388.1	SRR3585389	SRR3585390.1	SRR3585391	SRR3585392	SRR3585393.1	SRR3585394	SRR3585395	SRR3585396	SRR3585397.1	SRR3585398.1	SRR3585399	SRR3585400	SRR3585401.1	SRR3585402	SRR3585403	SRR3585404	SRR3585405	SRR3585406	SRR3585407	SRR3585408	SRR3585409.1	SRR3585410	SRR3585411	SRR3585412	SRR3585413.1	SRR3585414.1	SRR3585415	SRR3585416.1	SRR3585417	SRR3585420	SRR3585421.1	SRR3585422.1	SRR3585423	SRR3585424	SRR3585425	SRR3585426.1	SRR3585427	SRR3585428	SRR3585429	SRR3585430	SRR3585431	SRR3585432	SRR3585433	SRR3585434	SRR3585435
DR_FLYBASE_FBte0000906_Dmel\baggins.	54.94668034	47.31089346	55.06869083	54.5165519	51.55503313	51.05976651	49.31929356	50.56342601	53.94884328	50.21840608	55.79202464	46.45083825	49.18936475	52.6794478	54.31867139	47.26252433	49.83536279	51.7915358	47.05122475	55.78316523	52.20800624	49.77818779	48.02350147	48.72349447	53.28724653	57.28199001	53.95245708	48.03443454	49.02898832	48.83633351	55.5578963	50.16037593	64.12566252	56.06959211	55.00866735	44.83605399	52.35078004	46.73550316	48.49669407	52.80717713	57.28111147	46.60515789	50.36214781	49.04241707	51.26890932	54.66554443	53.00264441	55.85117218	46.23741966
DR_FLYBASE_FBte0000118_Dmel\R1A1-element.	34.51660963	20.97728722	23.7990389	61.58049694	31.61391926	39.39547385	40.09530692	28.0751634	48.11853554	25.35690232	38.14382509	27.79372235	26.50194179	47.29948973	47.93865057	24.43337788	31.09914995	28.22763079	41.58433269	28.72311298	23.89578769	22.66092431	33.56124789	32.27159522	37.49202399	42.6650802	42.6915215	25.89866993	19.57148112	35.27026051	33.03489806	29.19074732	57.35615899	39.87555323	38.20615143	22.38234139	31.17616189	36.43033175	27.10900313	41.00783573	53.11479627	18.64643954	27.49588878	24.91950074	29.75037644	31.68926592	32.2428714	54.20000507	20.67866567
DR_FLYBASE_FBte0001160_Dmel\X-element.	34.75175753	32.2553173	36.87848695	36.55247007	35.10253089	37.74805462	33.9216189	34.08428057	30.94888879	32.4561936	38.09625407	27.85524911	29.67553326	35.04446538	35.94128596	29.19738704	31.81492689	36.98529456	33.00586636	38.51889919	33.60320432	33.66682264	30.32385805	33.07987671	38.87575024	39.44632177	34.89942915	28.66544988	28.59673625	32.88827821	35.53377728	31.6151609	39.95288954	35.28363276	33.78825539	27.79540473	34.92855712	31.83414222	31.87839638	33.33516453	40.95853639	27.97623398	32.4186589	31.38385533	35.8644533	36.82415105	33.78373085	36.99981753	30.26669858
DR_FLYBASE_FBte0000666_Dmel\Rt1c.	28.34695692	14.52035699	19.09840665	20.32923451	17.52141442	25.39312785	19.38519005	21.7121082	21.5893935	19.95293968	30.17408958	17.89727741	15.19098598	27.8429445	22.45755634	17.43144571	20.2076936	17.52191613	19.15928479	18.03318885	16.2289899	15.05625429	17.43186231	19.16529254	24.45553376	21.29827475	24.82340212	17.02898749	15.61769181	17.68516488	24.37036733	18.69042198	23.88131916	22.64839093	16.82469061	16.04266303	21.30480296	20.26082025	17.14449443	27.1021029	21.00114364	12.76231184	19.69442469	15.48616477	18.53160899	24.20546385	20.36312772	18.35911625	14.15505515
DR_FLYBASE_FBte0000034_Dmel\Bari1.	4.472584178	3.266960281	6.767618833	8.262281353	9.221742325	4.314796494	2.777933035	4.991950621	3.029553422	4.45170976	1.20172659	6.549788249	4.180574315	3.468246025	6.3776143	7.080053612	2.369388506	4.562357273	1.482003238	3.948042239	3.839688866	5.948031124	4.436706315	2.657062205	5.111698049	3.192337872	2.832583631	9.348702857	4.544703443	6.229637097	6.446502987	5.789475458	6.528359572	3.688380234	7.80938287	7.938743367	3.14600053	4.434131043	4.5339628	5.707326572	2.498273632	6.617785874	7.475330201	5.360621387	4.915205559	6.060065064	5.143595522	2.470833245	4.150532916
DR_FLYBASE_FBte0000174_Dmel\G5A.	11.01954719	9.352744086	10.40177717	11.2209409	10.84690682	10.94326521	11.1270761	10.66825754	12.11606208	11.08279143	11.55789417	9.730715654	9.569271209	11.38205619	11.06043802	10.4985777	10.67197908	10.96156593	10.59155007	11.41238516	9.955244696	9.92382546	10.23456477	10.20465803	12.07134505	11.6647784	10.59844581	9.986076651	9.921854577	10.44631859	10.94470058	10.24664079	12.33332356	11.72109487	11.22577078	9.657267538	11.07789324	10.65396928	10.68803542	10.6247697	11.51924227	9.234234541	10.17109586	9.950154352	10.81347432	11.07100742	11.19249538	15.00206742	10.22807336
DR_FLYBASE_FBte0000168_Dmel\gypsy8.	5.628709807	3.443644774	4.854813361	5.559193699	3.536878135	6.107044494	5.663593723	5.441845982	5.114316222	4.098837708	6.114617716	4.228387695	3.025128365	6.173851512	5.240447974	3.984597708	4.698844575	4.416112845	5.271097105	4.805153843	4.137058447	3.38026886	4.203365111	3.690596203	5.277463269	5.729684927	5.520234212	3.546736708	3.94986338	4.591449985	4.820804275	4.165654468	5.849213637	5.132911416	3.853089369	3.192303764	4.443567949	4.185461753	4.234966335	5.788420863	5.476747016	3.448240795	4.415216232	3.790775553	5.151484093	4.510719523	5.068793145	5.051285674	3.491427832
DR_FLYBASE_FBte0000179_Dmel\Tirant.	2.793329506	2.758038905	2.946133193	2.56431249	2.728509886	2.617349422	2.701992139	2.352477541	2.847277974	2.755897373	2.361168641	2.751993463	3.38917777	2.547746247	2.886718507	2.840199526	2.771054407	2.942347772	2.727166601	3.042631961	2.954858908	2.738215902	2.652657062	2.554113399	2.788792141	2.789902597	2.749664708	2.886665476	2.627572261	2.472565322	2.738052684	3.064155877	3.069064417	2.592731639	3.478509992	2.722128504	2.927902093	2.704766038	2.555583133	2.483318034	2.573274683	2.708807663	2.805335586	2.774376421	2.715664503	3.253830214	2.781589254	3.71542063	2.640876474
DR_FLYBASE_FBte0000023_Dmel\copia.	8.450226926	10.08534208	6.103325863	7.471854415	13.45224802	6.287827783	7.907629718	7.345559816	9.075539269	9.631433505	5.005052217	11.2532839	10.92123676	8.3700241	10.70646193	13.83823957	9.04621591	8.945157464	8.872372203	9.869199767	8.992186923	7.502647316	11.56666503	12.03934584	7.59486887	10.73402193	8.953073927	13.98712217	7.309389704	6.381047681	10.15178302	7.420017596	9.217512796	7.808130751	12.52881493	13.8865178	9.721818544	10.24458978	11.16176719	7.088876611	4.351546236	9.73114489	9.160957135	8.848876002	8.652613011	9.028194118	9.750513156	8.791110914	9.744878738
DR_FLYBASE_FBte0000001_Dmel\diver.	5.518443977	5.868259561	8.865128074	5.11348506	3.61953203	7.313626878	6.507948637	6.285818087	6.768805316	6.987293541	3.546194498	6.152429833	4.723107411	5.357590167	6.778867045	5.238907336	6.321736821	7.501253759	5.373143462	7.093453692	9.371517243	5.847401393	5.279912803	6.056909429	7.777150146	8.258633242	6.970164865	8.34143113	5.320813987	5.475394385	10.76426591	9.181429918	8.434775231	4.088653455	7.383292234	5.00652325	8.040703381	6.795427177	6.488949562	5.986894309	6.859090051	5.21678002	6.417703209	5.462161848	7.220457225	4.960673564	6.091023849	7.788638772	7.136704051
DR_FLYBASE_FBte0000591_Dmel\invader6.	7.337338932	5.569669345	3.353005353	5.854055871	6.382602018	3.576256871	4.648712693	3.859559135	4.917315822	6.139837043	5.157215195	6.500010762	8.49081472	5.937132854	7.374660793	6.999559952	5.115819377	6.141558917	4.840263669	5.795742171	6.746580698	4.069980165	6.289315024	5.234786297	5.742058475	4.763204641	5.06887336	8.095533099	3.497466045	6.840485852	4.921611121	4.089524258	8.155529369	5.041310389	8.025343931	7.501955773	7.406616352	6.956585943	6.337278179	7.268313475	5.500149899	5.599916298	5.25292087	3.91205018	3.958282398	5.034166338	4.22951835	7.274122631	6.157510807
DR_FLYBASE_FBte0000690_Dmel\G7.	0.11745917	0.10682698	0.181401103	0.166851239	0.391483362	0.080568006	0.172097039	0.183538307	0.194329019	0.205105094	0.229860455	0.223119988	0.19125617	0.090863727	0.197586478	0.300832641	0.143974417	0.08246742	0.170896041	0.271858479	0.38216116	0.153462054	0.202480557	0.139400234	0.15509819	0.139182516	0.176514975	0.167728738	0.185876659	0.146333757	0.130021093	0.156549575	0.206356383	0.270729804	0.127406579	0.211380867	0.106770955	0.194787941	0.177641205	0.151871741	0.143635178	0.300974707	0.146160004	0.137194742	0.246356869	0.12535164	0.071183651	0.168064707	0.145863756
DR_FLYBASE_FBte0000154_Dmel\hobo.	36.95060938	28.23953048	31.60097701	33.55850273	28.89362233	41.0340178	36.6530166	39.22424093	33.54843309	30.99130002	36.11065777	34.16960348	26.70882653	38.26037346	32.50458851	29.73921464	34.09278751	33.4692059	33.83751586	32.82901866	31.23137194	31.21499081	26.12042934	28.86917452	36.98588896	40.43242624	33.66644269	32.63526572	36.7014096	30.29214011	34.97049977	33.03001964	32.43051021	34.31537099	25.75420602	32.45276289	35.55300546	29.55885537	29.94726194	33.32021975	36.97554745	30.53746705	33.59163127	29.2863175	32.46980951	33.41178322	33.29099569	34.38541023	28.77127856
DR_FLYBASE_FBte0000619_Dmel\invader3.	7.659263173	8.010854713	8.211145384	6.851819071	6.567892994	5.810875932	5.605430269	6.66654085	5.774109061	5.676187847	5.729895491	6.037910048	7.21522968	8.011958286	9.108409948	8.023597767	5.852019232	7.023048163	6.779125612	6.854561563	7.526537574	6.333555815	7.619096534	6.028100863	8.752030324	7.411900437	7.085820263	5.763922826	5.449790971	6.043338686	6.10444765	8.847163413	7.192032987	4.909939729	7.635367267	6.075037125	5.288038185	7.602395736	8.517811574	5.676418835	6.72578419	7.237058668	6.866702679	5.725553852	6.351619978	10.51710316	7.113458593	7.550392769	6.986964342
DR_FLYBASE_FBte0000927_Dmel\Tc1.	48.76865262	51.61790757	54.64158348	53.79763531	54.30846014	45.16770957	58.69752751	48.01121004	42.05951845	56.04796569	53.6492298	58.27720282	46.0641518	61.26995533	51.04649416	63.0657893	61.14480655	45.43331118	52.21089482	47.33783217	54.24633945	55.35291535	68.0813383	52.17921534	63.33956015	53.71267165	48.77608291	56.87159981	56.93543149	55.46097084	52.89821549	53.36609406	45.98891643	44.80602631	46.03461231	53.47177481	57.72047697	66.59006985	55.88579524	55.68698143	58.3214001	48.26380539	58.32323076	67.44357969	62.3932686	56.4357762	61.19350006	53.75084599	53.49934105
DR_FLYBASE_FBte0000005_Dmel\F-element.	26.96140028	25.86604601	26.77233165	29.49263233	25.4990573	34.09734835	24.04116676	26.47092873	28.95502386	25.61620481	30.42808482	24.88422915	25.70374456	29.69234116	31.84997771	25.85633173	25.86725798	26.91798234	28.24814699	29.52840414	27.83682159	32.26619541	27.96972036	32.25146555	30.28707607	31.88695685	33.50894045	32.82666577	21.83125136	28.25301854	29.92796692	26.90415205	31.25605459	24.03787963	31.31288448	27.60969763	24.26783668	27.62968803	27.8133303	26.79589518	25.18894501	29.8237934	28.09788147	25.77644244	32.6808436	30.91740866	28.75072596	28.73831524	23.66332717
DR_FLYBASE_FBte0000007_Dmel\412.	25.43406572	28.56839841	29.91368987	24.44546265	26.71859907	25.15698692	25.01690072	23.55714466	31.36188391	31.65744798	21.42430605	25.70823997	36.2211939	23.56623202	34.54359275	30.21745187	25.88837003	28.71999654	22.51330228	30.30869296	30.24413594	25.16542429	28.8621026	28.05689142	22.8792228	21.63437432	24.61683908	30.57249574	27.72205595	31.7252934	26.69791649	31.41903045	22.73214306	24.76192031	27.77668828	28.39579755	27.75650545	26.41540092	24.238984	20.74086242	22.23032939	29.31800706	27.7011797	36.11941338	30.2172181	32.39521277	29.56101725	24.9837282	29.23580396
DR_FLYBASE_FBte0001092_Dmel\jockey2.	5.905962203	5.992947871	5.745320761	6.033901523	5.072043476	4.943458661	5.418727289	5.388297977	5.824791264	5.298063913	4.728380468	5.474004322	5.790046211	5.150075469	5.725473582	6.104121223	5.557042904	5.654897776	5.008658445	5.452997244	4.934146307	5.32624797	6.017768285	4.788611631	5.938452892	5.220846615	5.314094815	5.511562401	5.400520659	5.073846783	5.510155869	5.839788286	5.925989374	5.20708658	6.018798064	5.455506408	6.136544487	5.03117477	5.355478139	4.968689224	5.782973984	5.847671647	5.626879965	5.448705512	5.377085274	5.281394668	6.033375108	5.358239183	5.648986689
DR_FLYBASE_FBte0000290_Dmel\G4.	4.092136146	4.414111498	3.962723393	3.566284519	4.701801206	3.181159785	3.761248623	3.955375632	4.024868462	4.796048894	3.373311361	3.977430105	4.800028905	3.629668665	5.690586205	4.55133279	4.079772988	4.048294832	3.422555384	4.148884554	4.340249036	4.070903342	4.024331952	3.925962973	4.488211961	3.727066666	3.575497972	4.713142727	3.734886816	4.471897169	4.230338774	4.16725729	4.025410994	3.745142428	4.523651008	5.23477067	3.856982068	3.957298875	3.843978779	3.784409249	5.585105327	4.105385545	4.36976825	4.03205749	4.407282181	5.353928048	4.032398775	3.821837636	4.554156977
DR_FLYBASE_FBte0001039_Dmel\Doc4-element.	3.717248159	2.767881565	3.473420561	3.690250318	3.511147082	3.916432781	3.855096993	3.717775697	2.896539828	4.28603193	3.29645961	3.732256721	2.797643994	4.285986912	3.646205591	3.952702635	3.704017062	3.205089911	4.01952528	3.122673667	4.584243175	3.502382361	4.120366452	4.079785259	3.944985649	4.376494731	4.170105951	4.104672569	2.478592252	3.767691659	3.56782352	3.673601952	4.725706232	3.049614585	5.052700884	3.891986365	3.902099391	4.182864099	3.838934012	4.26964168	4.206495547	3.342102515	4.360695725	4.13088402	3.188849066	3.337081326	3.754599666	3.530593287	3.130400305
DR_FLYBASE_FBte0000104_Dmel\Idefix.	3.536651076	3.281812466	4.259829534	3.266408021	3.789678362	2.55993594	2.917517373	2.878265018	3.82264139	4.217944731	2.165734764	3.963526763	3.841407654	3.463684569	3.550113462	3.996157396	3.956561408	3.316056004	2.933283282	3.304784643	3.773573809	3.190296151	3.808467264	3.12955698	3.553462089	2.932617494	3.947846061	4.7265148	2.979711617	3.765858075	3.847964692	3.141872672	4.436118298	3.137941447	4.809842097	4.166756486	3.721689257	3.346052582	3.437231481	2.808083568	3.405978613	4.441559817	4.130808477	4.241530263	3.341668647	3.380463044	3.472006362	5.438472774	4.06168857
DR_FLYBASE_FBte0000956_Dmel\accord.	6.856848804	1.897568819	3.879331015	4.576143445	2.133563562	6.085743356	7.86867455	1.737034188	4.405043068	10.97466594	3.266281185	8.349635059	2.60184852	5.918049065	4.462712805	9.897276308	2.502230996	7.968714039	9.452765606	7.604044531	5.111981136	11.40203991	8.101603104	2.981323457	7.554777979	2.918584425	6.094883557	5.638295299	4.073130109	11.92078584	7.95963002	5.373957189	9.121198918	10.77661119	6.724908021	13.1133031	4.722198245	2.931504841	4.287016839	6.179584904	9.477704648	6.511159331	3.711157831	0.908744424	3.97535195	5.659052042	1.868003606	10.63525678	2.530314571
DR_FLYBASE_FBte0001041_Dmel\gypsy11.	3.237841073	4.543668948	3.931012691	3.144098328	3.665082712	2.768252369	3.268429029	2.609789667	3.886826148	4.225802836	2.875676365	4.030895602	5.190371959	3.245047119	4.182023998	4.139657924	3.615506223	3.401024922	3.43719598	3.493535913	3.873515029	3.888433163	4.187417126	3.786174772	3.240404844	3.372064211	3.773860456	4.795132786	3.880667333	3.640989342	4.239515687	4.307902376	3.447950774	3.010829682	4.145079073	4.103330568	3.991075964	3.647457861	3.820842481	3.142679113	3.195470287	4.820761092	3.715357498	4.096844961	3.877069253	3.855270649	4.220508905	3.393176333	4.913151159
DR_FLYBASE_FBte0000124_Dmel\Q-element.	1.199043017	0.894775653	1.044589924	0.842264302	0.660361921	0.977739891	0.71623205	0.895617193	0.915573877	0.816791565	0.892982604	1.012287318	1.40796291	0.824490888	0.943850732	1.000490607	0.699864348	0.673473062	0.862682445	1.033669241	1.069884871	0.91885152	0.897863096	1.060064298	0.757803715	0.573784048	1.021316796	1.185371473	1.070362212	1.280399719	1.14860531	1.147342688	1.016941054	0.903502758	1.057620882	1.327884024	1.006094687	0.954445512	1.032238171	0.871089745	0.96675964	0.709015515	1.082128725	1.03114256	0.74403919	0.738236931	1.313568141	0.824823496	1.374463218
DR_FLYBASE_FBte0001399_Dmel\HMS-Beagle2.	0.841619357	0.764261718	0.793642386	0.759499974	0.775592521	0.76302426	0.841015823	0.860349433	0.895119297	0.838090096	0.717041295	0.746960945	0.753872484	0.7834025	0.675524996	0.721625791	0.863633798	0.746108559	0.804110848	0.746475266	0.76261012	0.837675384	0.751167562	0.789762584	0.896218348	0.855953197	0.843586657	0.791977	0.750143046	0.700618466	0.906942146	0.819888043	0.818826227	0.810127066	0.760244685	0.678578776	0.866268627	0.879867381	0.815319003	0.818706296	0.752064016	0.838518868	0.951433954	0.728049657	0.817626933	0.886443277	0.822654274	0.842814244	0.713419226
DR_FLYBASE_FBte0000692_Dmel\rover.	1.647304671	1.473252759	1.211455956	1.438478778	1.032083493	1.280128308	1.26985885	0.970546669	1.180674927	1.391236031	0.599056928	1.27806674	1.088406507	0.91433781	1.200197901	1.311509022	1.573478733	1.289547931	1.467385352	1.228241443	1.347820021	1.215470634	0.803190561	0.963227323	1.661765644	0.742471585	1.31199114	1.084630556	0.978947019	1.079417852	1.193944718	0.711159399	1.415205223	0.735887113	1.509021565	0.684794158	1.478277279	1.275475057	1.041669773	1.080933676	1.18484862	1.268510916	2.380742343	1.62335773	1.522809698	1.369709616	1.026141806	0.848637203	1.081042179
DR_FLYBASE_FBte0000109_Dmel\17.6.	0.860131445	1.911464339	1.165106028	0.792521758	1.175605903	0.99406558	1.057548912	0.990471719	1.077396237	0.974222611	0.74827229	1.15796711	1.133910756	0.8428445	1.139781009	1.321367585	1.089781429	0.985786644	1.134471677	1.05694382	1.443044399	1.151130438	1.309242869	1.496580222	0.947152775	1.343703447	0.890206652	1.142241947	0.999426795	0.954669484	0.987017227	1.029877385	1.083191418	0.95708936	1.711959993	1.369891737	1.060734055	0.940110127	1.09019499	0.771326692	0.933776229	3.207106207	1.033833694	1.402240756	1.061786632	1.046141638	1.286051937	0.971167297	1.498775092
DR_FLYBASE_FBte0001175_Dmel\gypsy6.	0.465153923	0.309151219	0.428260512	0.48285802	0.421812382	0.398267215	0.420711948	0.31948839	0.494299922	0.386038773	0.418285616	0.290752264	0.253073507	0.393662834	0.440138649	0.350393305	0.404122854	0.404459173	0.37743	0.427151332	0.291040188	0.254194813	0.313846233	0.261494266	0.570899802	0.394836575	0.374981844	0.411310471	0.380630978	0.318407212	0.46291563	0.317926728	0.536489862	0.365966087	0.363162938	0.329114794	0.38565555	0.31567494	0.332801469	0.386204003	0.454738979	0.160448055	0.410257593	0.280610354	0.438734031	0.391399524	0.295449445	0.494369229	0.297151273
DR_FLYBASE_FBte0000640_Dmel\Quasimodo.	0.119408608	0.258571328	0.209780581	0.092310434	0.21759086	0.120553065	0.11941256	0.113177638	0.326121292	0.215128506	0.083943539	0.222022561	0.277757708	0.154767511	0.158088797	0.174186313	0.214622832	0.215578565	0.167429141	0.16162014	0.171595874	0.154770854	0.132614695	0.113655195	0.145992881	0.095451283	0.16640221	0.267948191	0.153302182	0.141678494	0.209807964	0.154376158	0.23194202	0.24573485	0.190904131	0.174336834	0.209209869	0.212479443	0.143324974	0.212036374	0.170521115	0.242833255	0.222373278	0.215058442	0.160032385	0.143276794	0.140709852	0.137293417	0.220661632
DR_FLYBASE_FBte0000044_Dmel\Tc3.	0.144590015	0.073056661	0.165408387	0.163008505	0.148737224	0.115206407	0.076500738	0.179311255	0.159476896	0.160305072	0.066188039	0.144109882	0.138970705	0.172610382	0.146385545	0.084713562	0.19692198	0.191752128	0.166960152	0.205488464	0.136357435	0.118068052	0.179199154	0.100350321	0.170887812	0.130877879	0.152481819	0.2064709	0.112992913	0.200148983	0.177837227	0.130852172	0.175186759	0.21986118	0.236497352	0.224869249	0.187761462	0.159853512	0.182227467	0.185144946	0.140327131	0.128643808	0.18563195	0.154140277	0.168478134	0.107156594	0.170383358	0.20832117	0.199506135
DR_FLYBASE_FBte0000151_Dmel\Stalker4.	0.066590523	0.109589955	0.0759063	0.079148504	0.086897788	0.066437825	0.097566089	0.084940757	0.122760802	0.086616121	0.103858963	0.102398502	0.067767423	0.083401846	0.105349025	0.09459048	0.097725108	0.064118167	0.10479421	0.071846965	0.096889935	0.0590367	0.055948681	0.089130967	0.089324717	0.084542172	0.099318315	0.086939054	0.090324084	0.094811707	0.094772815	0.097204401	0.095665524	0.104149487	0.076652198	0.079891378	0.098826299	0.07950969	0.092076996	0.108025917	0.074782977	0.085315021	0.071024348	0.085715753	0.077762661	0.086293166	0.112419676	0.09357863	0.129947382
DR_FLYBASE_FBte0000974_Dmel\Tabor.	8.1852778	12.88113761	11.1868541	8.860253504	13.37482379	8.716378273	6.09274596	5.190198449	12.30578659	9.247549033	5.014365762	9.551270359	12.09723266	4.808842997	2.943370479	8.110080838	8.957778431	9.547726417	12.37343846	9.341653829	12.09657534	10.24526878	7.911532285	10.50892469	10.40099416	79.0818381	5.700580555	17.36379043	9.538974769	7.290668548	8.30578992	8.616869391	10.71186532	8.976674175	14.62121515	10.18079069	9.735617161	7.390792829	10.39282072	8.255623235	10.16489519	16.5093949	5.770714775	12.74032824	7.730604663	6.431770743	7.598459844	14.15048773	10.26173864
DR_FLYBASE_FBte0000314_Dmel\frogger.	1.003705875	1.111149739	0.907127275	0.88109281	0.835276622	0.959913528	0.8468311	0.830753449	1.063511146	0.998702856	0.917629325	0.833093113	0.992752776	1.003270214	0.956446934	0.832533364	0.895229684	0.791793509	0.703209533	0.968518521	1.332093525	0.930104892	1.046369399	0.92632884	1.174767976	0.851911349	0.811706228	0.917934865	1.100537546	1.615741559	1.123533055	0.822517504	1.892470895	0.999127088	2.070816875	0.879462456	1.149619903	0.871520315	1.04040655	0.963656499	0.945656792	1.192019842	1.08256454	1.646557913	1.131119361	1.198522553	1.238761808	0.88750078	0.744005022
DR_FLYBASE_FBte0001178_Dmel\diver2.	42.44476097	27.83975842	41.01497251	39.7900479	33.12186501	40.37367089	37.07491723	35.04072042	36.53856661	32.62680431	46.40908251	30.56067715	30.17790533	36.71506449	36.91474232	31.89147744	35.56438184	36.22568833	33.10796384	37.31268464	31.92631728	35.33347529	29.98589064	33.09499395	38.38288531	38.03900341	35.3165081	32.69185575	29.68519092	36.48334957	39.80221466	32.6487564	40.82449449	36.11371506	33.9883247	29.55061818	34.0003092	31.76861457	33.45683695	33.67990966	40.35961965	30.27987961	30.34560082	33.68695125	32.78632826	38.70453464	38.09835298	35.8869078	29.46005858
DR_FLYBASE_FBte0000603_Dmel\Rt1b.	18.53369869	13.17457004	17.70904146	19.76943571	15.93630045	18.16365259	20.6508326	18.53266862	17.48836405	15.77465961	23.96388301	13.6125486	13.64513463	20.67793601	19.46750925	13.2452464	16.26550417	16.88476001	17.316622	17.79436311	16.34725505	15.85265093	13.55773709	16.41203395	18.98069376	19.84385773	19.41964039	13.77219334	16.00596179	18.27809979	20.63196633	16.3595466	19.72945304	18.3985535	14.23152286	11.77562982	17.11620081	15.08341381	14.04148091	18.21681439	21.74870797	13.60707174	14.93530167	18.20506792	16.85476826	16.6077469	18.64882263	16.00757019	13.68495958
DR_FLYBASE_FBte0000088_Dmel\jockey.	6.730026717	10.95814988	7.139470404	11.23194681	7.784355212	7.250606943	8.591756112	6.473365796	7.239909551	5.713817017	11.86980303	10.07795157	9.803707444	7.201459188	10.8808223	6.542401402	6.972469879	8.204818286	8.246293279	8.293342466	10.75122015	7.791240957	9.284912722	10.95978727	5.432144163	9.794872529	9.896001717	11.31889653	10.5682277	6.735950231	8.818253288	12.26493498	9.806631369	8.907468956	9.611720528	11.45502768	7.544264288	5.14512091	5.778788723	9.327508263	8.114839835	7.441449742	7.774081739	8.365287339	7.402182077	8.029047212	9.66827128	9.143690949	8.351455496
DR_FLYBASE_FBte0000587_Dmel\Osvaldo.	6.270112092	3.273534987	5.745583074	7.015630403	4.054790726	7.62162987	6.587602504	6.086722288	5.194264811	5.279713896	7.186994796	4.816641101	3.601392101	7.011614949	5.730349326	4.01914519	5.688275794	4.625187634	6.563319353	6.002047675	5.05737621	4.460544167	4.904242574	4.823361257	5.85104486	6.397524802	6.408992195	4.081580452	4.579041453	5.1516636	6.127086021	4.810638674	5.881850957	5.503114022	4.499394998	3.592515786	5.54991488	5.019938979	4.556088215	6.794596787	6.316862625	3.865467121	4.032560057	4.958622646	5.680196736	5.907043708	6.035247973	5.37186214	4.183349832
DR_FLYBASE_FBte0000021_Dmel\gypsy.	7.77569956	4.154233171	5.676679818	4.931939194	5.58599582	8.640635466	5.781483545	3.790101321	5.396357372	4.153626288	7.155333365	6.460943589	4.240809167	4.527601062	4.853518221	3.06704153	5.36027745	3.874663641	3.372211703	4.050948232	4.25605805	4.371726885	3.951870367	4.69769289	6.096011122	6.077909844	5.033632778	3.728828339	3.833326926	5.324675756	5.042360393	6.423718971	4.468671614	4.050616627	3.761641281	4.100664925	4.284316531	4.508827847	4.72315833	4.749528404	6.500355136	3.338324893	4.745197482	5.808515138	5.447900971	5.034652647	5.234309524	6.614962961	4.344412043
DR_FLYBASE_FBte0000536_Dsim\ninja.	4.277889848	2.664050069	3.349440486	2.967819599	2.489476976	3.314069738	3.458104015	2.225032986	2.353358351	2.113251043	4.421283077	2.848798515	2.365470931	2.812976633	3.361745767	1.679493545	4.690071581	2.494517803	2.391515706	2.818631191	2.089697195	1.855010686	2.463827757	1.821766128	2.601746452	4.388606566	3.135186509	1.588868783	1.889727385	2.12655282	3.71192217	2.563678621	5.029939506	2.729118601	3.095628116	1.824558084	4.660326728	2.219827298	2.418979115	3.599014003	2.842017247	2.477152303	2.2214259	3.468831042	2.288142242	3.431497998	2.107224643	3.573069835	1.661757889
DR_FLYBASE_FBte0000102_Dmau\mariner.	1.038659724	0.944642137	1.430305528	0.685016639	1.756533654	0.867882819	0.928302662	0.962195101	0.618623655	NA	2.193061878	3.01428998	0.877323832	0.491017635	NA	NA	1.303439438	1.575152186	3.011580898	1.467687631	1.263582273	0.008481397	NA	0.960191771	0.02285819	0.907680637	1.018675832	0.949235158	0.94966855	NA	1.235972024	0.023072094	2.240042559	1.511206535	2.510757537	2.056102321	0.296731827	0.46161852	1.335208229	1.442223115	1.859828959	1.530326885	2.19717086	2.677652859	0.927245041	1.228532863	3.163025476	0.027865328	0.790023206
DR_FLYBASE_FBte0000030_Dmel\R2-element.	50.08888862	32.14922472	55.93088344	39.67650967	36.27712855	39.87969476	41.97202015	41.7600278	41.10056062	45.66245885	34.86239821	18.69160328	47.73493121	49.87918434	50.38411355	29.49722945	36.10794064	39.32046567	39.81541375	40.82076467	23.6495943	33.28765107	48.18555805	37.74131608	56.3919684	50.77896793	34.75704594	40.36899161	28.2288374	36.15849245	45.99711553	34.39208443	42.34865481	36.41334627	39.42124751	40.25960658	44.90701187	38.91115445	34.08989396	45.85731711	53.24769778	39.73533667	35.66014659	54.40301556	41.50402833	53.6761491	40.23772816	46.23365968	33.98338395
DR_FLYBASE_FBte0000103_Dmel\Doc2-element.	33.71498573	24.11679859	30.85722779	27.26141101	33.39001292	33.09950673	34.35200639	31.64878656	28.51365473	28.31166147	28.41384532	30.19583055	29.58909466	30.53203373	28.48137491	30.34335783	29.25564049	31.1427284	33.58573415	32.43366576	27.94499572	27.87685152	28.24372591	29.89623703	34.38804774	33.4045595	31.96635351	30.60986067	23.93463115	30.03858422	34.09818781	28.57273635	34.43969323	29.68759488	33.26586035	30.52751487	30.72149729	29.85998506	31.78656607	30.44824134	28.92282815	28.96352068	29.31170144	31.82376149	26.46943111	32.27170859	33.69940179	32.45373709	25.34161176
DR_FLYBASE_FBte0001140_Dmel\Doc3-element.	21.21437506	19.13648336	20.54338146	19.81374054	19.68979607	20.87618089	21.05494717	20.78321852	20.49087174	19.86534944	19.9091109	19.9095206	20.10433209	19.77550828	21.02855078	19.88768826	20.86685418	20.43171033	20.49052808	20.0852401	20.32822544	19.63616586	19.29237156	19.82504742	21.18978661	22.36574943	20.68780594	20.55847598	18.6611103	18.24731676	21.17558087	19.58149675	21.8294128	20.47148543	21.48497301	18.94174733	21.30772401	19.58210238	20.23223895	20.29003115	21.73705002	18.81796733	20.42575042	19.98364216	20.83210526	20.35599561	22.4344738	20.24199341	19.08805729
DR_FLYBASE_FBte0000400_Dmel\Tom1.	25.74842522	26.70987164	28.08354532	22.48736123	26.09351539	24.23285535	27.11846373	25.57488	26.38438272	23.57536556	21.31452625	24.5417475	30.58232802	21.22162975	30.7089546	26.75295615	25.85225368	27.76408491	27.4686507	29.32721328	26.81044929	26.23995256	27.32145391	25.23405496	23.82358631	22.35678572	24.49783133	31.74540451	24.49824146	23.88534028	28.30368925	28.92662795	23.48054477	23.71130861	28.25709224	26.5622687	23.1038953	26.41271268	26.75259221	24.97576679	23.77297325	25.26645961	22.15724547	29.88665546	26.39059823	26.96833525	26.69699435	27.05718808	29.36699901
DR_FLYBASE_FBte0000608_Dmel\Ivk.	12.98253898	14.70913779	13.2125059	14.19041241	17.57121322	15.79984395	14.3715491	13.64395254	13.90184189	13.7924633	14.49012646	13.58022299	15.05834316	13.52699955	16.82385579	15.57620834	15.06619007	14.47403665	15.21049791	15.51795469	14.74627919	16.83827017	14.7388665	17.6221953	16.09089644	15.06801462	17.02918409	15.12633768	11.70760682	14.06915449	14.28778254	15.71179676	17.32505267	13.960251	19.13719993	14.78067822	16.05107352	14.77023661	17.09430598	15.84674282	15.71589311	15.75643263	16.38377344	16.65461586	16.22741484	13.94062459	17.32124093	17.29783129	13.49404453
DR_FLYBASE_FBte0000675_Dmel\297.	22.50789728	17.63978407	19.00578726	14.69970151	22.09144765	16.09208984	17.27924142	17.03105796	17.03441232	22.10303645	10.29963009	18.91348675	18.25122494	16.42664926	15.87269562	19.3476814	19.14260405	14.98056341	17.02594349	16.16314383	16.79609758	20.60704693	18.20400581	19.5127225	20.28934133	15.93535348	16.94265384	24.85796	19.39551415	15.30023807	20.20124435	19.72779774	14.99227161	14.99367063	18.49779597	21.71258065	18.39730383	20.64889625	19.03767211	16.90193853	17.6458097	20.95128177	23.33050967	21.92950561	18.02493705	18.19054495	20.43032867	19.43367405	18.11400555
DR_FLYBASE_FBte0000660_Dmel\flea.	16.43478255	12.33579281	14.45042	11.11322627	18.35789041	18.27642159	11.18813994	15.58972443	14.61900847	18.46579126	20.10994198	15.71768179	15.57890542	16.10801733	19.44757531	13.53448085	11.52623386	11.55243717	14.64307197	10.07273098	15.64329121	20.7968367	16.82317246	17.42678109	19.36667199	20.70523789	17.84729798	19.66361891	10.54372693	9.375393453	13.35415293	15.56088812	13.52833692	14.15141363	14.86018153	12.9414397	13.91608712	11.23575847	11.71472114	14.17984819	12.12018725	10.06656961	9.833957642	13.93663103	14.9052895	14.02968888	11.76097021	9.747535994	8.587272262
DR_FLYBASE_FBte0000725_Dmel\transib3.	2.831307869	3.445142314	2.775065635	2.577120364	3.081373027	2.292437065	2.47619165	2.580104235	3.117460772	3.22551924	2.140849034	3.239027715	3.296498772	2.31254086	2.661854688	2.992477933	2.837472915	2.761843323	2.518466197	2.792305254	3.022755358	3.001984986	3.112311777	2.866641097	2.582877702	2.539224002	2.654224263	3.280199302	2.971619544	3.042431159	2.862628814	2.855166913	2.641969856	2.616491338	2.867149919	3.437621371	2.800075032	3.050729138	3.106817134	2.762875153	2.608792338	3.157676712	2.969754586	3.079318672	2.891207769	2.954176838	2.531105951	2.844654019	3.2792783
DR_FLYBASE_FBte0000217_Dmel\ZAM.	2.949616299	2.853211223	2.854015339	2.68797643	2.76204408	3.252125363	3.0096069	2.628889003	2.608869962	2.684182875	2.398609231	2.960355355	3.099721734	2.639434774	2.965561817	3.130916842	2.879426569	2.748004092	3.331021299	2.942005252	3.839084185	3.232664063	2.947214324	3.092817707	2.840796542	2.901134556	2.676925894	3.413195298	2.921511465	2.912826166	2.666534546	2.652296032	2.869888644	2.618311865	3.86069661	3.405349527	2.767650702	2.559977709	2.74883707	2.632348526	2.324114244	3.774761618	3.523108363	3.160212152	3.208258175	2.981887894	2.91973649	3.926208733	3.140886764
DR_FLYBASE_FBte0000148_Dmel\TAHRE.	2.27219	3.784960661	1.267524961	1.608939749	4.493021313	3.922655877	3.186987805	2.618186818	2.317951638	2.990931365	4.213336349	3.918762923	2.790342152	3.891079151	4.023678752	2.350685974	3.132062623	4.319877214	3.562895814	3.931756518	1.637400232	4.143519453	3.523922791	3.531479135	1.129872861	2.45377858	3.945698423	1.903210595	2.51289089	1.400373359	2.245973652	2.318543637	2.61114304	2.602375039	2.231136366	4.246392385	3.682188969	3.516871978	2.63496424	2.788635498	2.254680658	1.602993073	4.58624832	2.861396664	4.836034289	1.896955404	5.569278793	2.046315908	2.345154056
DR_FLYBASE_FBte0000958_Dmel\G6.	51.2803498	47.85039566	57.87844103	78.85757958	46.0351032	63.29074182	85.80805553	43.70119767	67.3027058	83.73287052	63.38195579	63.78356763	54.85216646	75.51848599	104.6609056	49.23235281	63.58916421	59.91460771	97.63565593	57.61465817	46.65350791	47.15380879	62.9986224	80.44860143	67.31443719	61.97084488	81.59612406	119.7148176	46.37939221	57.47618164	46.00409886	43.61577797	95.00043197	70.13844229	82.42597754	60.47567731	66.6004558	62.55182983	76.0717753	81.53839394	64.96253134	76.42576153	79.26195457	58.17122308	68.23538957	79.37435267	53.41618401	65.86000724	55.19635959
DR_FLYBASE_FBte0000359_Dmel\GATE.	33.83181986	22.73229243	28.23717382	27.99155722	24.61346665	30.51773517	27.10558909	23.14379556	25.09185799	23.73250797	31.24517386	26.61396596	24.0200955	34.08590196	28.83129761	22.74258906	23.21318239	27.24514928	25.59649565	28.89237364	27.04891847	22.70860468	24.93859738	26.65089122	36.45238335	26.60105592	30.44534237	28.71255728	21.8401955	26.79029547	30.5934879	25.22241162	32.72638264	26.88854233	27.98714462	23.53038483	28.26296684	25.7444785	25.08024027	30.5880511	27.97678187	22.41470832	26.24941285	24.26307285	25.35855585	30.1710066	28.07251588	25.77166685	21.76435725
DR_FLYBASE_FBte0001128_Dmel\G5.	16.79213325	13.34738878	16.86143669	17.27795827	13.3646338	15.97441411	16.02548063	14.43628783	13.27542527	15.34865767	18.97025401	13.87485307	13.69988503	17.37998725	16.94317608	14.25213223	13.67877816	14.7087368	14.31386069	16.90451522	16.12289783	13.8061492	15.60960462	14.74817729	15.64965717	18.41924106	15.29971439	14.58322621	11.7210834	15.45606832	16.95150003	14.26965277	15.90716634	15.09379984	14.37283539	14.32673197	15.34350635	13.87768129	15.02209537	15.8925765	16.32951797	12.97519564	14.06410792	13.67531934	14.09178356	16.54657135	15.09266381	15.28488981	13.92818642
DR_FLYBASE_FBte0001136_Dmel\gypsy12.	5.589217247	3.402153897	5.348616301	3.410431304	3.036157905	5.530773754	3.49929972	5.124112606	3.822131159	3.136135635	3.137332013	4.514495543	3.275584785	3.370761491	3.426740205	2.98094241	4.909915575	5.256582121	4.814592059	5.391407535	3.500634859	4.709451256	3.115160089	4.939367418	5.11235421	3.25340834	4.896486237	3.449611187	4.462042355	3.509276877	3.920890536	3.987331045	5.812358215	3.703047451	5.594802885	3.041280669	3.272255242	4.163827286	3.620320115	2.636734438	5.577364849	4.173792817	5.536563672	4.391006645	5.139162715	5.181462828	3.224052329	3.216593683	3.467012175
DR_FLYBASE_FBte0000457_Dmel\Rt1a.	3.940112999	2.679146245	3.56953966	3.29702826	3.148514854	3.84731538	3.900402743	3.86653083	3.554005647	3.371228266	4.84798305	3.231154517	2.664864443	4.169617827	3.950923703	2.859465241	3.774255078	2.993517682	3.56063844	3.448207364	3.358043498	3.050851857	3.278457989	3.476811196	4.224871874	3.435556466	3.720723705	3.250021992	3.299018898	3.1553493	4.007068786	3.171124612	4.441126666	4.375448967	3.358191813	2.424998017	3.915975767	3.712109615	3.347506891	4.055456513	4.37735209	2.621560426	3.562471162	3.069450191	3.464323921	3.92241	3.703678877	3.647549233	2.692969579
DR_FLYBASE_FBte0000720_Dmel\R1-2.	1.401854742	0.725909702	1.064565757	1.272196229	0.994217695	1.064182742	1.231093171	1.1904879	1.397331997	0.977419799	1.165854154	0.987790052	1.001299792	1.115127476	0.952052256	0.872344228	0.970710243	1.082046397	1.303036768	1.113701467	1.065430263	0.774992915	0.904999796	1.033364917	1.175282467	1.263894963	1.146654034	0.801968673	1.025763787	1.208735556	1.560212689	0.941287851	1.089256538	1.210413086	0.789295979	0.844413397	1.209843163	0.944343567	0.92837415	1.093998871	1.426015561	0.627498573	1.160865703	0.973429357	0.969305383	0.940838894	1.332391502	1.456090463	1.108310553
DR_FLYBASE_FBte0000414_Dmel\HB.	48.4407018	41.1363363	42.84050962	44.32881689	47.99164451	32.99474961	42.38063969	39.35105082	50.57407434	41.67722754	36.95472838	49.99357501	50.84839736	35.4916393	43.05337229	47.85316917	52.15811597	42.22252061	39.17124545	45.50208246	38.58140008	39.17487956	51.86839818	37.20950739	42.30163682	36.25734014	51.11588616	46.85657024	40.43482658	40.68672843	46.97371851	46.29742421	37.54536799	41.4002866	42.43292014	48.8790655	44.1395242	48.72981989	41.23519852	38.06895935	45.89210352	48.53485715	42.7162622	41.38223094	37.71671038	42.80848239	46.21115171	39.35006858	49.13420177
DR_FLYBASE_FBte0000800_Dmel\G2.	28.2234317	20.64825704	30.92072045	29.69927469	25.08915032	29.24849534	24.05530467	24.62180674	25.36691581	22.27941571	33.1369715	21.48687522	25.45177548	27.60695063	28.84879349	21.17527727	22.68053026	29.38260459	26.85899591	34.00661837	23.15159795	23.08330006	24.26658092	24.75644841	26.51175721	27.39019487	26.09278154	20.69580128	18.76929482	27.69798673	31.33927499	27.61541673	26.59703877	25.85866733	23.10132283	21.20925872	24.05453134	21.93428258	21.72775281	24.15067634	30.53040657	21.64194433	22.89912758	27.30121019	24.33187565	33.93882854	31.53187915	25.87716999	22.20312512
DR_FLYBASE_FBte0000341_Dmel\Doc.	20.93799076	13.64557726	22.25987966	29.0046829	26.53392752	33.09883422	21.9987875	33.55748371	23.95331159	27.17981396	23.430235	28.20322696	28.84396024	23.82937726	25.56692355	30.8302504	29.4651128	32.91268608	22.2893287	32.84049215	30.0924194	22.69888904	28.57821038	17.47255186	27.16746938	29.40215187	22.03548653	27.20353524	28.67709908	20.5255006	28.3114395	15.64603386	16.2171464	27.73341787	16.76868571	25.05735889	23.19929633	23.82314644	21.64538349	19.49155812	20.83546054	21.05115833	21.70738771	18.19293114	28.89483516	15.89324378	22.13306865	27.49280729	20.22039018
DR_FLYBASE_FBte0001316_Dmel\Xanthias.	11.22438068	8.127742907	11.03888203	8.665369232	8.334705108	10.32153341	8.969486577	10.32490463	9.31057639	11.85982023	5.201384446	10.19584568	10.22830233	9.124689726	7.873717246	10.11640276	9.704673981	10.74308333	8.804816541	11.99494141	10.05369869	9.352146152	11.20011421	10.46646873	12.54582667	11.76674107	10.67578768	10.9471178	9.514960445	8.08079994	10.73151595	8.535157863	7.767176573	8.805467463	8.05026805	11.01814674	9.558058066	10.26889366	9.86103456	8.17304462	7.980341705	7.340648941	10.55845386	7.993587992	10.4847383	12.37743054	8.797690001	8.156625509	8.587040821
DR_FLYBASE_FBte0000918_Dmel\opus.	8.343714727	5.5307807	6.174101453	5.91971856	4.492591935	6.579614326	8.381787087	8.903283014	7.530385144	9.355055014	5.654394437	8.017394141	7.519296964	6.861253742	7.034220467	5.710241498	9.015457927	7.128500857	9.67716891	7.546981166	5.156227423	7.213032797	6.169033368	8.369941263	7.16275972	5.815297571	5.655525024	5.925407371	8.107911924	9.479054239	10.49668359	5.618420354	9.534168404	8.222216411	8.896288322	6.949733486	7.513404363	7.374668852	5.318342911	6.922765976	9.117252956	5.688385945	8.160640475	9.182152941	7.19729359	7.772935023	7.223214544	8.780056934	5.432702474
DR_FLYBASE_FBte0000616_Dmel\Circe.	6.583351567	5.856967222	6.557045186	4.706158381	8.859703453	7.270456846	8.734268916	6.939845587	6.90878529	6.909111606	4.877880816	6.507170495	8.893411894	6.988026367	8.771522361	7.333238033	7.084089795	5.729176576	7.550675386	6.178913978	6.175724341	4.768066011	4.962441125	6.766340612	7.836249864	7.343269548	6.366430633	7.13585141	3.770404769	6.98053832	7.582830157	5.030459663	7.48917123	7.15268142	6.977512286	5.65185465	9.786320645	6.077383756	6.713416431	5.191636416	6.564538025	5.339291301	6.788505783	9.297883626	6.135928409	7.257024274	7.55400907	5.250341445	5.92790304
DR_FLYBASE_FBte0001062_Dmel\gtwin.	4.522832626	4.347112848	3.853784139	5.725798567	4.98138645	3.954765279	3.988750033	3.981072786	6.632579747	4.751667905	4.456004141	4.44202094	4.370129929	6.380129711	3.781844106	4.169779619	4.845354188	5.52322288	4.551104851	5.995100276	5.716483271	4.885719493	3.33336672	3.762076791	3.991408274	4.575219087	4.781645495	3.293992335	4.740299307	4.438332731	4.694935182	4.511371045	4.683332321	4.915110367	3.931599474	4.446303159	4.14856726	3.753343627	3.734381999	4.542425651	5.018207831	3.606498162	4.594265038	3.48022996	4.555804868	4.739704894	5.323933911	5.779750034	4.768451707
DR_FLYBASE_FBte0000357_Dmel\invader1.	4.448276655	4.17932298	4.576298713	4.679023299	4.063624911	4.248392801	4.291550394	4.443533686	4.745406688	5.216881212	4.474285607	4.584363167	4.360801948	4.497974837	4.719321001	4.839199205	4.457044759	4.178774688	4.341355264	4.187744804	4.843411371	5.126667856	4.51065142	4.325046561	4.618359749	4.521049929	4.748743145	4.636335133	4.310650198	3.77609947	5.02106506	4.299039067	5.065614345	4.602138086	4.778180056	4.402183639	4.766348629	4.731275409	4.379913099	4.606985764	4.616397168	4.382197705	4.796310129	4.878735228	4.622011307	4.576702782	4.708678478	5.005843977	4.053507471
DR_FLYBASE_FBte0000657_Dmel\G-element.	3.26027305	3.174165673	4.142005754	4.801862611	3.547324614	4.053942874	4.937323864	2.829827428	5.100774566	5.036853083	4.47951467	4.222543206	3.252323049	4.815419783	6.347363298	3.145122567	3.92441581	4.198043275	5.105759387	4.234452446	2.702464122	3.22257954	4.018149116	4.433134744	3.958544835	3.726767191	5.315312367	6.454337671	3.364769568	3.652350511	3.129301958	3.046188802	5.763282246	4.223222977	4.922177398	3.723381507	4.032911142	3.605152779	4.633517009	4.828317423	3.838253771	4.468013154	5.056822888	4.042442022	4.877137513	4.675794996	3.582637461	4.10830425	3.755639306
DR_FLYBASE_FBte0000636_Dmel\Fw3.	3.272295471	2.683362761	2.727040074	2.780458244	3.117830452	2.818224505	3.27817385	3.056041735	3.135869761	2.955144919	2.753381229	2.670157666	2.888841395	2.816478977	3.264887328	2.525583928	3.193757622	2.680370186	2.857153578	2.86981829	3.37687099	2.902035054	2.892075228	3.24187767	3.18425585	3.231238541	3.663044645	3.013033628	2.633186732	2.864200964	3.247413799	2.896289313	3.374368069	3.142609435	3.117172451	2.914038381	3.10572766	2.787432848	3.1370121	3.03578193	3.334610814	2.877998563	3.607786764	2.741266579	3.074858357	2.94592363	3.291630218	3.174179952	2.623032714
DR_FLYBASE_FBte0000688_Dmel\gypsy4.	2.004540507	1.901765536	2.04070063	1.984139667	2.045640437	2.028485435	2.014871543	1.880391359	2.062179166	2.170161053	1.889930784	1.966616653	2.100272985	1.947773642	2.21275516	2.053339541	2.174260639	1.962580161	2.070463049	2.033622037	2.442498582	2.048982699	2.057512841	2.112354482	2.128538299	2.191251183	2.15596986	2.144636625	1.986855951	2.058362286	1.931094074	2.024391016	2.347021903	1.901548931	2.450719889	2.177756285	2.07235914	1.953192014	1.953078461	1.885022843	2.05966928	2.218700149	2.153992072	1.974135192	1.913188407	1.986222224	2.071120122	2.834178759	2.014141749
DR_FLYBASE_FBte0000466_Dmel\NOF.	0.673162368	1.991941037	1.007283141	0.460794332	1.379639546	0.648722658	0.868316065	2.025719093	0.554188632	1.273486335	1.658697847	1.529555013	0.606392491	1.004942648	1.158110389	0.946231196	0.725671311	0.664838792	0.682842824	0.596375076	1.280299705	0.691708937	0.813243062	0.639769654	1.063245008	0.763310601	1.215158555	0.648504817	0.651278595	1.284047582	0.895790596	0.512748575	1.145366891	1.382671354	1.152902043	1.062658511	0.782137858	1.316101504	1.490567861	1.633210969	0.678010531	1.784730854	0.612633722	1.238787946	0.831434269	1.06556103	1.322440604	0.69416098	1.784893206
DR_FLYBASE_FBte0000420_Dmel\BS3.	6.977100954	5.335381011	6.331878112	6.88881228	5.889827888	6.643091911	9.277126431	7.961900549	6.263343708	6.053595832	7.153965665	5.299369786	5.293468598	6.292846097	6.26636131	5.16146956	5.688624939	6.546088699	6.242929231	6.907971114	6.229458966	5.31407371	5.885204176	5.579550717	6.455203981	6.823908823	6.718634321	5.830438324	4.854899888	7.837509911	8.441928187	5.698987567	6.828213843	6.501523305	5.563264691	4.801586593	6.155324233	5.603624661	5.891098421	6.292337279	7.67247995	4.935480767	5.825963419	6.923856183	6.957589441	6.079717937	6.363818421	6.708082134	6.046582356
DR_FLYBASE_FBte0000112_Dmel\aurora-element.	0.751861763	0.500344834	0.692288803	0.85590674	0.626287287	0.886214488	0.812766867	0.639610996	0.52082383	0.62327848	0.963270037	0.557992086	0.398126792	0.908950221	0.833319496	0.43283249	0.736770196	0.751045786	0.730546336	0.711112991	0.644200329	0.569025637	0.60744427	0.502090048	0.903556331	0.697158265	0.950028138	0.519362278	0.612636918	0.494998451	0.663956218	0.706073552	0.929479015	0.862954944	0.615677283	0.446130576	0.801719448	0.634574124	0.684102835	0.841901298	0.72346585	0.626521459	0.57590697	0.530381941	0.833343383	0.771939168	0.634390689	0.787163578	0.536107413
DR_FLYBASE_FBte0000312_Dmel\INE-1.	181.6251731	210.7012692	209.624066	181.5648891	201.232652	168.6399966	188.8057178	175.643628	190.6197839	201.68463	180.4832059	206.4701002	237.7484787	171.3965837	205.6329794	218.2211655	198.9965897	183.2166379	173.8210529	199.8652768	203.2456672	193.948031	213.4266318	183.4128106	190.6933228	187.5941132	185.3398418	235.9597997	193.320379	182.2602172	189.5777763	209.5300046	184.8539521	177.0349156	217.5943505	243.4892325	194.1053517	193.866833	198.579027	182.448138	180.3802605	220.1893519	202.1260603	214.6579015	196.1782681	190.7274781	198.0664708	194.8616755	242.4499127
DR_FLYBASE_FBte0000140_Dmel\Cr1a.	135.4163281	125.4955882	134.656054	119.6815993	126.3031653	119.6996421	117.668482	115.5889298	124.7125914	128.0910615	101.190218	132.2126412	143.4325645	121.3266329	124.3170209	138.2084141	123.6827084	129.24294	119.9592556	137.1616646	136.4968891	128.4400659	132.9352348	134.4483462	128.467256	134.1348302	128.5920883	152.7628614	114.835977	115.2441053	136.0800762	127.3107526	124.026353	113.7922488	141.4916793	144.4028821	125.5585752	127.0495254	131.5681823	113.3253724	123.6986154	128.0045429	131.7722915	137.4377722	123.8118031	133.0677298	119.892251	124.4211036	133.0958151
DR_FLYBASE_FBte0000559_Dmel\1360.	59.47093194	74.18386378	65.93993045	64.58003678	69.04180369	56.35861242	60.35041811	56.33091605	65.24520718	69.38933197	54.58214675	63.96504843	74.69117267	58.27274047	64.14014097	71.02796067	67.55001551	61.07417593	60.87852251	65.30536694	71.07820317	65.55568964	70.42506662	63.09916901	63.88836211	59.41015293	59.30059431	76.8119092	67.58667019	62.97251228	63.25680654	69.77162629	64.96200205	60.40753057	75.10379423	77.45155911	63.57415486	67.88121926	65.52458179	57.18594845	55.16373329	73.54933658	71.33034489	76.19990155	64.95533279	64.0185178	64.17954747	61.65650236	78.55116256
DR_FLYBASE_FBte0000100_Dmel\roo.	42.74103042	64.69127959	68.27943884	53.01696814	62.38665734	30.73009327	52.58678284	45.47841852	49.87958267	53.42881358	36.30239972	41.80758356	61.31498837	43.85698108	64.55707863	52.59963091	57.23010376	55.11655024	52.68582858	50.41252182	40.49190435	45.29534971	57.02563235	43.95273524	40.67823609	49.18364458	44.22288887	61.88192751	42.86004833	75.65459851	37.58074364	50.23896779	52.30043775	53.43596503	62.15866775	70.87428843	59.9739787	43.07364162	46.12489455	44.26568991	55.60445349	57.06274542	46.5395095	58.78219976	51.99054528	53.60403961	47.32267526	54.95555098	51.95817149
DR_FLYBASE_FBte0000885_Dmel\transib2.	57.02852517	66.22100817	52.92341022	54.11240138	50.4277555	48.67547852	53.21801995	47.71887195	56.44397056	60.02219053	37.28901832	60.50993852	61.17773106	46.99507746	58.35628151	66.50738445	57.24319068	49.40635868	58.86741975	50.32704375	63.99317013	55.60082915	63.44926837	58.82322508	58.49094727	50.08084478	49.51367219	73.36488007	57.33889723	51.59821781	56.71617008	57.5802008	53.6832842	43.86341627	68.48888216	64.6748155	47.84488643	52.13599235	53.0338699	50.07885447	48.92663801	58.94215005	61.58355001	60.87424681	59.79526935	55.43674806	61.84062181	51.56253574	61.29606355
DR_FLYBASE_FBte0000984_Dmel\Helena.	31.12780384	22.81830781	27.55552076	26.38446752	24.65850855	28.61158029	30.42048414	26.91708028	29.91799276	28.48217622	25.41419057	31.97431972	26.65794424	25.16531979	28.47170633	30.43127277	29.68572675	30.05015087	26.46061693	30.16124406	26.7988952	28.88180322	21.3662613	30.17440425	38.12806287	39.52381867	35.01298645	31.09051464	25.87074407	23.31028976	45.24813024	25.95307455	32.04724943	26.96906702	30.70649184	25.46657051	38.2958773	32.58730962	27.42920489	26.2005351	36.75352954	24.99346986	30.23715799	28.15184308	31.34792468	30.32062955	28.49302654	24.73741486	29.50634392
DR_FLYBASE_FBte0000133_Dmel\I-element.	34.29247918	39.39544059	30.6638001	36.41080402	53.07581087	42.28940318	40.09218245	30.89462728	35.33041228	32.81956459	33.42997081	31.09430137	48.41759791	42.12822765	30.77052855	28.57916353	37.42868677	31.14669916	63.50943629	30.76094581	33.98092156	38.60500682	35.86239856	39.39640839	39.30343868	35.12094969	37.03014305	45.33196564	31.59451773	35.36661597	37.94192703	36.55590447	42.82986546	35.9413599	46.63466419	40.33415789	43.04539606	40.4267745	38.5570385	37.92577902	32.95888089	30.31707968	43.1699046	34.32575431	42.23123775	32.05051534	29.47111839	31.05844233	36.77450424
DR_FLYBASE_FBte0000670_Dmel\hopper.	22.36278538	28.0705074	25.31474508	23.99707841	36.50562896	20.10785512	21.32165981	22.04655932	18.40207788	25.04483279	29.59513427	21.8595049	29.36102077	22.28250158	26.31512244	30.25141965	21.9882259	22.35923344	20.40122747	26.08844302	23.3944461	24.67439899	29.29524716	20.03853947	20.80671936	25.0014475	20.64315603	28.58967306	20.10639985	18.94504271	25.82635704	31.15897761	19.55283627	24.76545689	22.31539226	24.99174895	21.85589218	22.39999965	25.05565448	24.55068236	23.17215066	27.78216771	21.69762355	29.23951149	24.07922364	20.19154316	22.48401352	23.1133477	38.43911475
DR_FLYBASE_FBte0000288_Dmel\FB.	18.92558224	28.82177753	22.76020717	24.89294628	21.79941708	20.08994947	19.67931195	29.39595233	26.32655695	26.92116956	16.97628955	31.47475711	21.21828111	16.24534629	22.31542154	23.0771692	19.17452105	25.54408191	32.0349508	27.07914338	25.73336658	30.47401177	30.6028437	19.36510316	19.82682764	20.41943421	15.85002669	21.83712906	21.05690869	18.06932713	20.37157792	24.83970244	15.14635518	18.45515627	20.65586151	32.40069035	18.7733734	21.48046738	24.12322596	16.80932047	15.08232449	25.70694093	18.7904902	22.48569006	17.12218504	23.37207394	18.02890089	13.21139034	24.62235591
DR_FLYBASE_FBte0000626_Dmel\transib1.	18.92446645	22.74098439	18.74260412	15.85167069	19.93118613	14.08908877	17.13441639	15.16184437	18.40721775	21.85926236	13.97485467	24.01445133	27.45170323	12.9507204	18.80724805	24.26697586	17.90581481	16.88403014	16.32995102	18.56669344	19.44032603	18.14389581	26.30493896	21.09501048	20.03000512	16.75707396	17.93710767	22.82572168	16.041109	19.57146717	18.24669342	18.36601112	16.48247759	15.46907872	21.45523761	25.38651373	18.92829628	20.47362024	21.22368915	16.34477675	16.37185367	22.76407682	18.79018904	20.49996406	18.28387553	19.11121784	17.39502436	20.326833	25.13366464
DR_FLYBASE_FBte0000726_Dmel\HMS-Beagle.	11.88173188	13.60769796	15.40381855	11.27121062	13.41888196	12.06119289	11.24317607	11.90168361	13.20893583	12.07737661	10.20599744	12.57863418	14.81554192	10.91991059	12.068807	14.13712448	13.89006834	12.472082	11.78551428	12.96433758	13.64706804	13.20080065	13.93208712	15.28052964	15.9460012	11.86969467	12.89143149	14.33388605	11.93616043	15.05627952	12.69322177	13.11663658	14.67347662	10.97577038	16.37148505	15.2389515	11.55979065	12.2070905	12.52439421	11.38730809	13.0988402	19.80632633	14.89037933	14.09777129	14.36204246	11.31258021	15.69477544	13.16796022	13.11346561
DR_FLYBASE_FBte0000739_Dmel\Burdock.	10.96547952	12.11605579	10.89132861	12.57971417	15.38536825	10.75839533	14.47433004	11.96825011	8.678829176	13.83629634	10.79248325	11.1455818	12.25720548	11.24036224	15.04394038	14.93765301	11.57960215	11.12270543	8.277328843	10.17586179	14.51383565	14.35758277	11.55550575	12.92936167	17.04775303	13.29819361	16.21283575	14.26441998	6.908185501	13.91878362	12.73411701	12.02132731	12.46825467	11.80715132	14.35200459	13.95662516	8.978762311	13.6074535	11.54360267	10.35705267	11.34629889	13.8921587	10.21802285	15.3525798	12.84190984	11.46688881	14.88629911	12.62237778	13.67890782
DR_FLYBASE_FBte0000838_Dmel\Tc1-2.	10.96925755	13.34826074	13.84319922	10.68920836	14.61297991	9.479438031	11.55470406	10.76493319	11.56791951	12.45476981	8.543662033	11.98936673	15.31462839	9.391806492	12.12953419	12.88202657	13.56575633	11.50434549	11.63869165	12.64641501	12.9389023	12.82378955	12.83298411	12.83103374	12.38261345	11.74407509	11.10767214	15.45708058	12.48886128	12.00455616	12.31443693	11.83635825	11.38150933	12.256205	14.26572834	16.65468652	12.69613162	12.84656328	12.13302399	9.335942943	11.10623942	16.66693208	13.83729322	16.13619028	13.50670091	11.64875609	12.43860697	12.0410082	16.24739468
DR_FLYBASE_FBte0000279_Dmel\blood.	18.36774827	13.15766239	9.797471099	11.46272838	16.93340177	11.16131882	10.48953051	8.998691766	9.009271661	15.94197634	7.537307016	10.54025649	15.26002264	9.405018401	11.71523379	10.04867472	10.38130953	15.29571421	9.784821378	16.62742764	9.761296989	12.82616585	18.00452545	12.18355073	10.63133088	10.22636493	10.88419495	12.77842179	12.82080147	11.46051456	13.5690434	8.531489373	11.76828873	6.072586417	13.359873	13.55606515	26.38903736	7.96768795	11.55328535	15.85018072	13.48711892	17.94414452	11.76935468	10.95758293	12.19380826	10.61830453	9.95366471	15.13650628	10.6850024
DR_FLYBASE_FBte0000791_Dmel\Porto1.	10.48440252	10.47096063	10.46051279	9.293798316	10.65346093	10.00238448	11.04783594	10.12649397	9.642604272	9.869226076	7.928007455	9.811412632	10.87055625	8.710928562	9.511638036	10.67749133	10.32267372	9.754532439	12.19799566	9.788176554	10.60940647	9.135105717	10.00068854	9.444126868	9.748843973	10.28493989	9.62647328	11.67056699	9.26999516	9.037098496	9.698984822	9.386153434	10.2953807	8.693248495	11.64477625	10.6316279	10.63245065	10.11070729	10.10801982	9.262870238	9.492105369	10.97664142	10.9879286	9.393323009	10.30385262	8.893237463	10.81024545	9.533687672	10.96433117
DR_FLYBASE_FBte0001033_Dmel\mariner2.	9.441553557	8.005151587	9.622082019	9.268293616	9.664983964	9.439049448	8.378785876	9.209977548	9.778670338	9.966681101	8.570208048	9.007871485	8.483532306	9.104970543	8.23168664	10.10738688	9.166912478	9.851673691	9.253656581	10.64101279	10.33729904	8.298898059	9.527243035	8.486616728	9.775418644	9.868833974	9.155471549	9.799330796	9.528805701	9.80894613	10.72745303	10.11697811	10.36993879	9.067370462	10.89533802	9.761840393	10.42649146	9.878140736	9.519387046	8.569979851	10.16443877	9.441101334	9.060454981	10.14415856	9.80839452	10.28075873	10.35050876	10.15943782	9.961278998
DR_FLYBASE_FBte0000926_Dmel\McClintock.	12.80072586	12.58899923	15.16963204	11.69312701	12.02593726	13.12032771	15.32822699	14.82866756	15.0117209	12.84156863	12.17376983	12.39996732	12.05275625	13.38896505	19.05333041	16.64601795	18.61375244	16.27989203	20.1474737	15.59061681	14.24183649	15.70475935	13.96193645	13.55896195	14.36180915	12.17605334	13.06216	12.08895124	14.07252495	14.13596412	17.04836574	14.23260816	13.60664012	8.458627428	15.30795545	17.34463583	16.98637682	14.02914815	13.42057549	16.3922546	14.58440104	10.74895002	10.18325073	13.92683117	10.97698435	13.84540282	10.40574754	15.79564617	16.77706829
DR_FLYBASE_FBte0000042_Dmel\micropia.	4.450827143	8.821849341	9.255409119	6.589321071	8.956535653	9.4292853	7.105322952	8.428723199	5.484540685	8.544545059	10.65775905	8.319843782	8.002272315	8.671552401	9.919485203	7.798596191	9.581943701	7.967056449	8.867299225	7.67046554	7.576370929	5.675637112	8.732698927	6.615599034	7.40463605	4.54182038	7.636816388	9.570114642	4.106811835	9.550361064	8.723412995	7.572643325	9.132744616	5.525247777	9.475153966	9.725111188	7.674146656	8.928642623	8.406342257	6.984520943	10.27001105	8.441841753	9.324814783	9.5485559	6.610010919	5.547469993	9.656627355	14.14410231	7.75265462
DR_FLYBASE_FBte0000351_Dmel\gypsy10.	13.9172102	7.858785063	7.755506233	5.598743694	9.122203039	7.586616891	7.719208373	8.138724689	7.235381253	9.058725397	6.967853274	8.152849107	9.563111007	6.666406091	7.486726873	7.543992362	8.174983517	7.869330626	6.89008353	9.589837984	8.834507653	8.762195237	7.9520906	8.997441342	10.01784985	10.31039793	5.306518365	13.90474027	7.246954544	8.214906061	7.883443427	10.48098446	8.914106659	11.05520602	9.511206266	9.047729927	8.633671784	5.517442696	6.589370695	8.349253896	8.97767352	4.442709398	6.050263499	6.449334159	6.022738327	11.59951397	6.993207056	6.944198076	6.600444244
DR_FLYBASE_FBte0001002_Dmel\Fw2.	6.60997699	5.754470857	6.641756432	6.645814778	6.566855463	6.358975617	6.939842419	6.276828727	6.766162606	6.326619648	5.369997637	6.356337903	6.1188696	6.283042316	6.139297688	6.315854805	6.987995937	6.472341232	6.546106703	6.807577039	6.810315482	5.720791062	6.294052039	6.475799251	7.180068576	5.994757171	6.539274817	6.930258408	6.295978081	5.422819669	6.818015953	6.951505495	6.376994096	6.293699017	6.632990414	6.686297789	6.798006216	6.743453276	6.479145667	6.376616012	7.175304206	7.460996579	6.899287759	6.588158089	5.902460451	6.805782843	6.962016282	6.8214923	6.277039227
DR_FLYBASE_FBte0001377_Dmel\Transpac.	7.615400065	8.320985278	6.045298011	4.316798438	5.880722439	7.792542993	7.339537071	6.463357704	7.065268538	6.226413022	2.964365762	15.06825284	9.927047829	9.553691655	9.149758365	8.13768258	10.48117142	8.491093131	4.698652777	10.05331461	6.723975038	11.01690314	11.69823117	4.603524606	5.498449314	4.480303489	7.200521067	8.486377514	11.56578471	9.409137531	7.208182142	6.687534309	8.565986692	6.758986954	11.0730232	8.928495866	7.738164134	7.863136066	9.63739243	10.35110446	4.200763105	11.16645406	9.658756503	10.19013075	11.00546369	9.609719249	5.294089117	10.66023006	10.04909297
DR_FLYBASE_FBte0000015_Dmel\mdg1.	6.132047055	6.707363301	6.26094103	4.869608863	6.559784838	5.748450839	4.466175843	5.215607651	6.236943107	6.936265703	4.59612223	7.223797958	8.711066523	6.316448943	7.030794299	7.072585807	6.128104065	5.566894806	5.69573398	6.197455139	6.368079087	9.238046343	6.371774588	6.548625147	5.857735155	5.497839636	6.357182103	7.26225968	7.013591323	4.97038425	6.32994134	6.508518332	6.012212046	5.578934137	7.355593499	7.302223016	6.438900317	6.578224176	6.154289312	5.623286906	5.029140517	7.674050282	6.48843226	6.099810268	5.800266922	7.053130112	6.573676961	8.028055604	5.706548941
DR_FLYBASE_FBte0001084_Dmel\invader2.	7.156316849	5.425854338	5.918476487	5.120771895	5.879143573	5.263261788	4.878272605	4.940612976	6.586646333	5.318379442	4.491699385	6.196829151	8.169855912	4.80530326	6.959820431	5.940315352	5.379594113	5.782195723	5.384054343	6.510663754	6.404841	5.892730222	5.832485117	6.794683207	8.282504311	6.196365415	6.168066645	9.637659216	5.616477126	4.298984538	6.756402487	7.220928903	4.734270582	4.274772882	5.8599922	8.523439803	5.553113653	5.118631732	5.752413288	5.708105284	4.806836852	5.680045889	8.612046695	6.191649022	5.628154056	6.787140569	6.048359819	5.302533343	6.133280575
DR_FLYBASE_FBte0001166_Dmel\accord2.	4.822612505	4.288979895	6.032301988	5.641622083	4.364871743	4.454339354	4.832178901	4.560421386	4.051432358	5.920378656	3.77766288	5.496872819	6.468671174	4.140461421	6.143355317	4.979762171	4.961043847	4.075964612	5.426509396	4.470112766	5.550834916	4.659850187	4.931065591	4.758025852	4.69778337	5.145241034	5.211290406	6.515452409	5.313054154	3.716609635	5.338377152	3.98826924	3.936072432	3.862500343	4.719130158	5.756608683	4.480033491	4.720229715	4.697214294	4.127859244	3.993374458	4.496247377	6.747673782	4.434257022	5.655623758	3.339957578	4.078944182	3.959198065	4.81266499
DR_FLYBASE_FBte0001042_Dmel\BS4.	3.453860415	2.983599154	3.321837519	3.410239538	3.415393304	2.987408035	2.951943532	2.808296059	3.37936618	3.381474969	3.15572765	3.233365697	3.21254561	3.798655453	3.2017395	3.80469505	3.284078822	3.67651569	3.145549192	3.279912014	2.941993049	3.275214018	3.257507448	3.305671327	3.378242442	3.603055081	3.598313087	3.128919537	3.297680927	3.403992684	3.365890873	2.983623575	3.464778968	3.637976623	3.078807251	3.527375389	3.713476811	3.596746412	3.173416418	3.256931607	3.049267608	4.103873955	3.531987787	3.036479903	3.495207971	3.071613925	2.954027119	3.254749139	3.257172491
DR_FLYBASE_FBte0001174_Dmel\transib4.	3.674243131	4.778362234	4.396244792	4.134557912	4.633164531	3.359456405	3.691896175	3.630212389	4.290925222	4.474296146	2.986218183	4.428199977	5.214466972	3.348425652	3.979329169	4.828673041	4.390744763	4.337686914	3.86773627	4.193248959	4.131204176	4.459528703	4.62379634	4.181786025	4.184173349	3.42773628	4.01932545	5.269309436	4.412020142	3.537007809	3.822111022	4.281877111	3.59589071	4.009573632	4.329301858	4.943609897	4.237345921	4.318542523	4.416738233	3.609479738	3.895393446	4.06916444	4.938434591	4.107754604	3.98880082	3.619213965	4.320815469	4.049467226	4.967001384
DR_FLYBASE_FBte0000764_Dmel\gypsy9.	3.538891741	2.571037221	3.18342148	3.11797878	2.87892868	3.386816663	2.343248057	2.690679522	3.260891077	2.592224265	2.817283873	2.881070853	3.359032574	3.291516382	4.527878767	2.653962348	3.394796504	3.252814743	3.264291025	3.178982211	3.113998245	1.959990727	3.041744139	3.181679243	4.416372703	3.144265481	3.428403615	3.240635858	2.416269155	1.691051237	2.426622871	2.980844902	3.309375253	2.775220903	3.334028351	3.349706817	3.371866841	3.245151801	2.984823908	2.963550001	3.287723796	2.775055444	3.326903511	2.253682773	3.697973534	3.12395628	3.600889342	2.537403179	2.93358219
DR_FLYBASE_FBte0000308_Dmel\gypsy5.	5.504313005	2.056343256	5.53853088	3.651313092	3.321088868	3.548415395	3.692736771	3.715356453	2.85738816	4.50977525	4.978465102	3.218167973	3.188480945	2.74036046	6.058004799	3.59814791	3.150684865	3.220233551	5.011448642	2.876922146	3.115084594	2.85629139	5.275158916	1.87870467	4.168869835	2.772034465	2.075340359	4.606943255	3.06685137	3.726454108	3.220531964	5.232066604	5.058788082	3.555436578	6.159184201	2.73921505	2.40808938	2.787885156	3.982672913	3.253469451	3.619563049	6.158688304	2.951954353	4.436903953	1.851509567	4.295285333	4.836122019	7.652839773	3.433033841
DR_FLYBASE_FBte0000323_Dmel\looper1.	2.27769629	2.256561406	2.58648462	2.522524119	2.581923227	2.111877804	2.164817892	1.703099442	2.118134653	2.469548206	1.778632018	2.890688212	2.560351733	2.079308161	2.436409688	2.130674441	2.611126822	2.205374337	1.949359631	2.257751237	2.874543049	2.206353563	2.136034683	2.208467287	2.189606411	1.554537735	2.490323585	2.24273207	2.211854289	2.132847576	2.039278199	2.204584948	2.182492349	1.919360606	2.56055582	2.381390452	2.165162836	2.093511614	2.060071343	1.987605568	1.813946378	2.407957663	2.381718724	2.37845897	2.393804682	2.330123272	1.996094029	2.09678815	2.715268162
DR_FLYBASE_FBte0000143_Dmel\HeT-A.	4.324860933	6.845215776	2.236475098	4.404549835	10.23698921	5.878795	8.248752812	4.937538648	6.115636142	5.689976867	8.90182478	6.815725302	7.219157962	6.983629351	9.30205824	4.32068412	8.727110789	8.933237475	8.797800938	8.596464446	3.744337517	7.044319485	5.939920472	6.209427264	4.052321596	3.981951609	5.3959087	3.552970577	6.147500346	2.793761302	6.028827797	4.674806435	6.131049367	6.419184791	5.128745377	9.200139206	6.814725576	9.223363666	6.46418912	5.891219774	4.529522405	4.482311467	6.595595035	5.977877206	5.575154268	4.059101649	9.99784504	4.750625366	5.027012228
DR_FLYBASE_FBte0001005_Dmel\S-element.	1.403339375	1.63817779	1.588095597	1.448442308	1.473458114	1.136592806	1.187588529	1.080205704	1.734632766	1.524009166	1.287564203	1.583089439	1.846734761	1.227009254	1.430187681	1.543143419	1.369889566	1.109851854	1.39973871	1.50316705	1.483162024	1.508144797	1.455730367	1.239285998	1.260202571	1.051244903	1.377869986	1.612360122	1.673365808	1.234444217	1.439594143	1.528783147	1.387601572	1.429051013	1.699649052	1.854588406	1.424362492	1.642430374	1.475895526	1.31937624	1.268036694	2.066600522	1.462369809	1.803311527	1.448682019	1.391480224	1.331905161	1.608377309	1.927989483
DR_FLYBASE_FBte0001040_Dmel\gypsy2.	1.068351333	0.620463676	0.958775052	0.901255224	0.803402779	0.929090402	0.856123021	0.927430522	0.985342721	0.976419662	1.117231561	0.790503365	0.701910982	1.015033826	1.106004822	0.83869027	0.858917773	0.971372416	0.965642752	0.752927032	0.990151116	0.820576699	0.894475274	0.899993194	0.788224976	0.8669966	1.128281319	0.967368935	0.809695139	0.957985415	1.070464554	0.933505248	0.941062243	0.99063126	0.824562968	0.683433561	1.049805507	0.758910446	0.792392473	1.082668307	0.965346456	0.753866628	1.113290742	0.911816301	1.050038222	0.953754776	1.038775604	0.862053287	0.648103307
DR_FLYBASE_FBte0001171_Dmel\G3.	0.991176848	1.078430542	0.860850979	0.931654669	0.889497049	0.855053112	0.904307341	0.775410203	0.980886802	0.883590328	0.854909079	0.895193246	0.807574504	0.896373024	0.890776764	0.884056385	0.928141825	0.849595295	0.856288042	0.877777104	0.929007205	0.886330839	0.884836282	0.896393133	0.916690364	0.828627114	0.892171786	0.976869651	0.876744031	0.919902981	1.018089159	0.839720662	0.987259494	0.858457459	1.017640038	0.911929039	0.908091358	0.903538563	0.915047015	0.87853461	0.881693189	0.905669167	0.978263166	0.93855078	0.8976748	0.805771048	0.981175044	0.981545334	0.976954576
DR_FLYBASE_FBte0000171_Dmel\gypsy7.	0.821794541	0.657656435	0.863843116	0.859725754	0.894722455	0.765482837	0.723560448	0.757706084	0.954259627	0.841965973	0.801735202	0.789139978	0.945403721	0.853332115	0.978484061	0.926645306	0.896773936	0.748995382	0.854044089	0.839408762	0.996433326	0.731490335	0.789322888	0.908667948	0.825644829	1.096258935	0.888180191	0.980347872	0.673122426	0.681331071	0.854593616	0.886283536	1.021978643	0.779421532	1.083589601	0.938991024	0.908084161	0.843085952	0.744940305	0.849359002	0.900605508	0.923716941	0.775795165	0.834672201	0.960768068	0.923769535	0.978275647	0.906081991	0.891374848
DR_FLYBASE_FBte0000709_Dmel\S2.	0.581026848	0.831793246	0.71661277	0.761484602	0.816845975	0.623976725	0.668034085	0.995262728	0.707604041	0.830384314	0.881035287	0.69832341	0.755544546	0.638135111	0.848426085	0.838883983	0.725376583	0.6119035	0.603827989	0.737271288	0.764839465	0.612831031	0.671003883	0.589756233	0.728142048	0.466161153	0.868047797	0.622268783	0.780408183	0.761200614	0.815123591	0.812634154	0.723533094	0.674249846	0.587717263	0.580901426	0.691633145	0.722657647	0.74447535	0.734921455	0.570945398	0.620337494	0.631189781	0.733859135	0.724758497	0.753554815	0.721355018	0.656711632	0.425905353
DR_FLYBASE_FBte0000188_Dmel\invader5.	0.644925892	0.662232036	0.624736173	0.527718842	0.731906486	0.544854335	0.777275125	0.706271197	0.659698414	0.78926205	0.521402919	0.757436552	0.695138974	0.569234672	0.714501671	0.616407598	0.680009926	0.530699698	0.536908373	0.696920383	0.632729905	0.707833272	0.611777632	0.573938973	0.666416061	0.657377154	0.666414087	0.757545722	0.579183119	0.339405686	0.662083635	0.593063652	0.613356117	0.734248996	0.564148001	0.596254346	0.69340305	0.627906019	0.655486369	0.615950992	0.663264628	0.599713346	0.782788015	0.642203023	0.697399467	0.703061897	0.609380004	0.753481779	0.710462692
DR_FLYBASE_FBte0001206_Dmel\TART-A	0.646655431	0.540692217	0.664443699	1.457235199	2.470693265	0.867601054	0.822912042	0.858529104	0.771328705	0.823467443	1.193490681	1.481512584	0.388481971	1.50161003	0.939384558	0.377121757	1.662578064	1.061804887	1.742947572	1.15871981	0.780492428	1.780006636	1.172898046	1.003937905	0.455245332	1.543314712	1.188738277	0.731279303	1.203041199	0.452929515	0.535416866	0.5104758	1.716105511	0.82336226	1.477183069	1.751849379	0.545826283	1.276476255	1.15937882	0.799756572	1.654409204	0.828487587	0.597008741	1.005045507	0.891849359	0.245804008	1.43008931	0.581083975	1.295214519
DR_FLYBASE_FBte0001207_Dmel\TART-B	0.758274243	1.183258706	0.578426718	1.157403227	1.896389835	0.644104062	0.672952082	0.550039041	0.58486213	0.745801704	0.43719657	1.266194181	0.546993723	1.047107654	1.475611571	0.372218066	1.683697712	0.852546233	2.192010182	0.832446225	0.756618023	0.903559336	0.811549959	1.234585865	0.307530695	0.665708903	1.174545813	0.699970719	0.873449322	0.397611529	0.676441633	0.142067849	1.136872284	1.067723381	1.008004743	1.016945534	1.216769118	1.020804359	1.055362833	1.119984209	0.885015185	0.959706471	0.955470707	0.641399858	0.725828597	0.314387027	0.603290464	0.823830983	0.61606695
DR_FLYBASE_FBte0001066_Dmel\Stalker.	0.299087049	0.157943749	0.342702083	0.221237542	0.271539727	0.256288143	0.234655356	0.201367454	0.287315562	0.233452822	0.210666514	0.303410931	0.300445624	0.268684141	0.304303871	0.328498553	0.270306356	0.241146737	0.260691158	0.235054334	0.267499988	0.228469382	0.273931151	0.27480443	0.222235205	0.300097914	0.289974986	0.300339849	0.312139807	0.216354541	0.371122776	0.312897781	0.308604899	0.266849443	0.260130962	0.312526728	0.303193187	0.263674578	0.26264262	0.271186537	0.215735558	0.265758675	0.243538617	0.276896112	0.250089865	0.269418496	0.219260558	0.258837252	0.269574554
DR_FLYBASE_FBte0001208_Dmel\TART-C	0.011327778	0.007631413	0.011338928	0.025541516	0.026412757	0.018051489	0.019363237	0.014047983	0.008329385	0.013343895	0.028519941	0.011954289	0.005123547	0.019473132	0.029994399	0.007584925	0.030120707	0.010604225	0.03662497	0.027597965	0.007121869	0.008222167	0.015315491	0.029088873	0.003693257	0.013049925	0.031856144	0.016175781	0.017704661	0.006720213	0.024381877	0.003727818	0.01677482	0.0090657	0.021453679	0.012583703	0.011441116	0.018367921	0.013324687	0.013443675	0.009894425	0.008062789	0.008949644	0.019951627	0.010830171	0.013432143	0.011441601	0.016883523	0.025398966
DR_FLYBASE_FBte0000304_Dmel\Max-element.	34.42354318	26.83379868	30.67219284	40.94159224	24.24828405	29.58683582	36.89205361	26.60932811	29.14724515	31.40565423	31.54153072	35.31717856	31.18001991	39.46904884	27.64079172	32.29630298	24.43846416	31.91915549	31.72522423	34.22869563	29.88712024	27.86875201	29.45856838	30.54904965	28.89694143	32.7142843	35.92058241	25.2089	25.30888714	28.51828259	37.22695679	30.28572728	26.88233749	29.82266302	25.56754684	33.77804986	28.06923041	27.35011377	26.88183984	31.22793176	30.85249666	24.12606356	26.63432958	26.58158425	25.9930491	23.01420557	31.93809759	29.58256075	27.00709379
DR_FLYBASE_FBte0000266_Dmel\3S18.	16.20438027	8.390794837	11.66275442	12.08662564	10.16231181	14.79762598	13.62909661	12.96763496	9.313251552	10.92236045	12.9824136	11.50250838	10.13635845	15.43490829	10.1434606	11.10121034	15.27596701	11.76212102	11.61005902	12.13042745	11.60679788	10.10598728	11.38856015	11.21672099	15.28402723	15.59257683	16.1192928	11.24661981	7.486769576	11.20236406	15.10067863	12.09321186	9.881772885	11.53664281	8.733456244	9.405194884	10.88638466	12.73808076	12.28112585	13.19914155	19.03898655	9.084709776	12.68825076	10.6800741	9.716306486	14.93134605	8.913085546	13.27296922	9.131985447
DR_FLYBASE_FBte0000003_Dmel\1731.	4.629892759	5.506645823	28.88185511	6.809680302	11.67215366	7.319989718	5.49701935	5.84498656	9.767959856	6.745963036	5.572205564	4.96543314	5.324826061	5.683196834	5.812491419	4.311315215	5.162169035	4.686647587	6.007434968	5.518833021	6.315053727	7.342356965	6.930730898	4.875144023	11.69623952	4.961461429	4.452945624	5.015522287	7.54227693	9.065676704	5.447654423	7.958191187	8.879778834	5.146487368	8.420550461	8.408503705	6.055307164	5.938557954	13.47572119	6.304524075	5.60694592	4.505749362	3.962528162	5.398260563	4.910165615	8.125148746	7.037441197	7.200549407	4.900369452
DR_FLYBASE_FBte0000780_Dmel\BS.	3.569717127	3.450485138	2.733363949	2.787640401	2.715845678	3.75577213	2.607132916	2.53611656	3.225483793	2.523372748	2.139830544	3.235553211	3.510882292	3.405298708	2.675704654	2.650041875	3.196114194	3.169648585	2.28077893	3.54909188	3.166173508	2.314599932	2.286172122	3.151588475	4.032874669	2.661845319	4.391262139	3.297216872	3.140728327	2.292196302	3.198716125	2.560514802	3.28094443	2.25150109	3.210869489	2.75497629	2.556451549	3.04886843	2.734361772	3.142550517	2.756515257	2.930376843	3.533438601	2.421646894	3.067808728	2.506301459	3.106414671	2.814871391	3.930832489
DR_FLYBASE_FBte0000333_Dmel\springer.	2.148596887	1.597487582	1.941371619	2.803209479	1.80711588	2.060598139	2.048406329	1.968385973	1.777361125	2.351264973	2.841718694	1.985470242	1.529466415	2.502248487	2.59706905	1.842132669	2.185479064	1.969670822	2.323541688	2.004806013	2.160120607	1.574185927	2.129807177	1.631819094	2.115167147	1.943003418	2.057479054	1.899704661	1.738877598	2.126629361	2.320874791	1.993454161	2.644851484	2.087500434	2.285706149	1.561941327	2.154031546	1.933560198	1.714527187	2.274910187	2.646539747	1.551100633	1.781081203	2.157901706	2.191249644	2.05436487	2.018385735	2.127178915	2.139960088
DR_FLYBASE_FBte0000982_Dmel\Juan.	20.85296237	19.06859911	24.42968103	21.09129759	27.82622057	14.42122348	25.64972294	17.48074247	25.88179942	22.64325103	16.05819922	16.29281567	33.00787562	17.02315862	19.09177007	20.55587784	19.98500085	23.81877123	26.34973514	23.92849125	28.28748839	28.92507929	30.12435608	20.67256763	25.0105798	25.30098943	20.35198975	24.09481125	14.22121238	24.33029181	26.42540595	22.80459673	24.9392819	20.81692336	31.60088762	28.6373059	19.10867375	22.81529999	19.42525871	19.44874864	24.26558709	28.32999033	14.10139415	30.56788787	17.72744682	18.5833313	17.10138488	23.01690995	16.59272536
DR_FLYBASE_FBte0000765_Dmel\rooA.	19.51817843	16.2632314	19.4638313	18.71914083	20.38794861	17.28027886	18.49110307	18.92522946	19.51662073	19.17151885	14.33367629	19.7329817	20.08188528	18.3050409	20.94680249	19.77895494	19.71808902	18.66961095	16.90662137	19.42554897	21.14433076	18.32328062	19.63910583	19.94109471	20.72518299	20.9123511	21.16278981	20.32644288	18.23843277	18.19927048	19.98069848	19.22687786	19.82982047	18.30884456	20.20379311	20.03561109	19.75375743	19.4694823	20.02453902	18.51385343	19.05434919	17.91220105	21.46636117	18.63374469	18.033284	20.01143559	19.29214253	20.7125031	17.66985998
DR_FLYBASE_FBte0000267_Dmel\Dm88.	7.980461549	7.887602957	7.950101647	8.250063222	9.346917357	8.027670246	8.735763494	8.852314977	8.685236643	7.419383973	8.045609613	7.74433368	8.284060841	7.390143479	9.146025754	7.154634619	8.416103233	8.31181849	7.039057223	9.096538779	8.616747343	8.277456323	6.94298789	8.417429162	9.081157419	9.13608937	8.646849041	8.505252706	8.18810654	7.183627157	8.925756926	8.267719549	9.20770791	8.792571077	8.910490109	8.863217997	8.137428541	8.291091011	8.733805078	7.461657941	9.087614854	7.477484821	8.529301572	7.839544717	8.890899401	7.821175957	8.916978276	9.474398965	8.067884988
DR_FLYBASE_FBte0000010_Dmel\mdg3.	5.428959013	2.607205453	7.568119296	8.229243221	5.796579876	4.000687414	4.748431397	4.860247157	9.225315085	5.728788675	5.19710278	5.287482392	6.552438455	4.993434769	3.947433415	8.274653132	9.43830385	7.156623984	9.623048911	8.44896777	9.115243782	5.238967618	4.234285107	7.42237084	6.487501444	4.832273715	9.555055343	3.379908811	8.064856356	6.66421044	6.244758326	3.499516962	9.239633435	9.746640848	10.3544121	6.868433397	4.747171569	3.683695138	6.99433197	9.234316792	7.948405579	8.011849628	8.103906926	6.800424401	4.298969192	6.450283317	9.424462625	5.392641915	9.325131496
DR_FLYBASE_FBte0001030_Dmel\gypsy3.	3.668445452	2.063554696	3.178486549	5.863389981	2.929703105	2.604293064	3.99511935	2.667992938	2.305439444	4.464106432	5.137109736	3.205985037	2.50928753	5.500303968	3.849106239	3.106726839	4.003506024	3.569461462	4.419636111	3.331370837	3.922554433	2.075732185	4.467119991	1.88004448	3.532156945	3.310140674	2.828449728	2.348269677	3.293977156	3.323426072	3.578460927	2.783183373	3.234408249	4.023461095	2.650879572	2.376848291	3.7859798	3.054096132	1.907040627	4.127914428	4.661700289	3.492178491	1.966702614	3.744066448	3.19846581	3.655301518	2.59797358	3.35061686	4.35733717
DR_FLYBASE_FBte0000292_Dmel\invader4.	3.54424818	3.04845094	3.215015654	3.275888217	3.529014586	3.362913989	3.309983086	2.924081473	3.207899584	3.287362359	3.13493893	3.031238135	2.386236398	3.127780177	3.659899733	3.328792823	3.366287694	3.197557998	2.807019571	3.152940863	2.927831282	2.857310226	2.894361453	2.84476192	3.681663048	2.992177557	3.602168127	3.122941634	2.909799495	2.929233546	3.862149903	3.248679574	3.712393607	3.527203904	3.109341872	2.87626237	3.337679201	3.14368791	3.212027606	3.105273627	3.635374306	2.541951921	3.222338869	3.08863962	3.239822203	3.147988097	3.224607939	3.286463396	2.953823267
DR_FLYBASE_FBte0000472_Dmel\Stalker2.	2.485602614	2.423268115	4.211207364	3.016408433	2.342882698	5.536310447	1.371697743	1.341288269	2.158794792	5.002014619	2.937901971	4.194609243	3.913160564	1.311360131	2.922805009	1.924605563	1.970631514	1.622122965	1.858650378	1.78958703	3.640034367	4.071265075	3.480894506	2.502142773	0.574326925	1.586720595	1.421778184	4.451055462	3.616378897	3.264225903	3.252425449	3.389023498	3.154200828	3.131089695	3.639485736	2.397486643	2.919667899	1.593109431	1.661528763	1.315239434	1.33740334	1.835427873	2.076242809	5.266567483	1.715572823	3.395299703	3.586145504	4.505993986	2.609063785
DR_FLYBASE_FBte0000930_Dmel\hopper2.	0.870126915	1.172392016	0.893606352	0.454812148	1.009004197	0.487775986	0.560174241	0.598396439	0.46531614	0.849592351	0.932413098	0.853324627	1.511620091	0.657245724	0.665319439	1.297664999	0.790036642	0.64176529	0.401899183	0.760165421	0.745985593	0.925829923	0.917977653	1.087015085	0.754363323	0.768081292	0.528326052	0.878549018	0.618162734	0.78212644	0.887783698	0.969674857	0.665564886	0.658384972	0.735441365	1.177493309	0.753285315	0.623830085	0.957054539	0.696672596	0.890535528	1.463874469	0.593710298	0.967929756	0.855537643	0.601866233	0.519332326	0.416574699	1.582617173
DR_FLYBASE_FBte0000963_Dmel\Bari2.	0.118430637	0.359035038	0.254029739	0.093461784	0.162436705	0.073849416	0.096400221	0.13952657	0.087082779	0.090270475	0.121979767	0.166640994	0.187481377	0.113105224	0.184463566	0.158599075	0.161294648	0.1478213	0.123078191	0.144266807	0.111687505	0.053726142	0.173465209	0.172609154	0.125490891	0.253380201	0.062447324	0.281859946	0.161962703	0.070259065	0.036415682	0.087691303	0.111604722	0.075824701	0.183514739	0.131561191	0.06835176	0.130932646	0.139308103	0.103564711	0.137926798	0.168591095	0.070175641	0.131742319	0.070767637	0.163836793	0.059810324	0.105909197	0.081705638
DR_FLYBASE_FBte0000037_Dmel\P-element.	0.024081756	0.029202559	0.012397094	11.41088975	0.065399353	1.081194066	0.049397237	0.03225382	0.015936718	0.018021913	27.38795667	0.015248195	0.034310317	0.020698995	0.010127411	0.0217685	0.044979771	0.06763066	0.040042868	0.246416506	3.324832383	0.070792093	22.93473448	0.009025315	0.028265419	0.014267764	0.011428268	0.013755257	0.016937276	0.034287648	0.013328616	0.032096163	0.037931017	0.055505663	0.044779196	0.019261246	7.767976541	0.035143577	0.043704503	0.040613612	0.033655341	0.046279909	0.051370404	0.008036568	0.036262632	0.012849945	0.01459424	18.47327136	6.997847559
DR_FLYBASE_FBte0001157_Dmel\Stalker3.	NA	NA	NA	NA	0.046460391	NA	NA	NA	0.186806606	NA	NA	NA	0.038302647	NA	NA	NA	0.021968447	NA	NA	NA	NA	NA	NA	NA	0.055220144	NA	NA	NA	NA	NA	NA	NA	0.091203859	0.162656213	NA	NA	NA	NA	NA	NA	0.032875025	NA	0.133811617	NA	NA	NA	NA	NA	NA
DR_FLYBASE_FBte0000170_Dmel\Helitron.	NA	NA	NA	NA	NA	NA	NA	NA	NA	NA	NA	NA	NA	NA	NA	NA	NA	NA	NA	NA	NA	NA	NA	NA	NA	NA	NA	NA	NA	NA	NA	NA	0.015038934	NA	NA	NA	NA	NA	NA	NA	NA	NA	NA	NA	NA	NA	NA	NA	NA
DR_FLYBASE_FBte0000568_Dmel\pogo.	0.006601194	NA	0.008495604	0.006697874	0.01629728	0.008232572	0.004835919	0.00368387	0.109212726	NA	NA	NA	NA	0.005673925	NA	0.019890313	0.003853023	NA	0.006860244	NA	NA	NA	NA	NA	0.004842502	NA	0.015663355	NA	NA	0.011748491	0.018267933	NA	0.063984603	0.066565579	NA	NA	NA	0.021894128	NA	0.051953254	0.011531834	NA	NA	0.00550738	NA	0.011741251	0.010001286	0.017709789	0.020493823
[truncated: 151 more columns]
